# Supplementary material for: An Accurate, Rapid and Cost-Effective Method for T-nos Detection Based on CRISPR/Cas12a
Source: Foods. 2023 Feb 1;12(3):615. doi: 10.3390/foods12030615 (PMC9914525; doi:10.3390/foods12030615)
Supplement: Supplementary file 1 [file foods-12-00615-s001.zip]

Archive with 1 entries (1 files):
- foods-2123937-supplementary.pdf
